# Supplementary material for: Is structural equation modeling applicable in a population health determinants assessment? An experience from the European Union
Source: PLoS One. 2025 Dec 11;20(12):e0337042. doi: 10.1371/journal.pone.0337042 (PMC12698017; doi:10.1371/journal.pone.0337042)
Supplement: S1 Appendix — (XLSX) [file pone.0337042.s001.xlsx]

## Sheet: S1_Appendix
S1 Appendix. Summary of data used in calculations.
REGION	EDU	INT	UNEMP	POVERT	REG-GDP	LIFE-EXP	CANCER	IH-DIS
Région de Bruxelles-Capitale	53.5	94.22	11.4	29.8	69.5	81.6	219.48	53.37
Prov. Antwerpen	47.1	95.16	4	10.7	50.4	82.8	212.25	46.45
Prov. Limburg (BE)	43.7	93.97	3.5	7.6	34.5	82.8	208.55	44.13
Prov. Oost-Vlaanderen	49.6	92.37	2	5.4	39.7	82.6	222.07	49.13
Prov. Vlaams-Brabant	51.6	94.23	3.6	7.2	48.1	83.2	211.91	46.35
Prov. West-Vlaanderen	39.8	94.79	2.7	6.7	41	82.7	211.41	46.68
Prov. Brabant wallon	60.7	96.05	5.5	10.1	54	82.8	210.77	49.54
Prov. Hainaut	34.2	90.62	10.5	20.4	26.1	79.2	251.82	72.7
Prov. Liege	41.5	89.17	8.3	18.2	30.3	80	244.93	61.31
Prov. Luxembourg (BE)	42.1	87.35	4.8	15.8	25.4	80.2	251.33	59.14
Prov. Namur	43.3	91.36	7.2	17.2	28	80.3	245.51	70.06
Severozapaden	18.8	74.19	6.8	33.8	14.1	72.3	255.61	185.95
Severen tsentralen	26.3	78.68	5.8	23.2	14.8	73.2	238.67	176.56
Severoiztochen	28.7	79.1	5.3	20	17.1	74.1	259.27	186.67
Yugoiztochen	21.8	74.36	4.4	25.3	19.8	73.7	221.66	247.64
Yugozapaden	43.2	84.95	3.1	15.5	34.5	75.2	224.73	130.36
Yuzhen tsentralen	22.8	75.71	2.9	28.7	15.4	74.6	246.62	385.73
Praha	51.5	96.88	1.6	6.5	73.4	80.7	252.91	240.95
Střední Čechy	24.9	89.46	1.2	8	28.1	79.3	273.19	273.1
Jihozápad	21.7	88.4	1.7	8.7	26	79.2	270.74	191.48
Severozápad	15.6	86.46	3.3	14.8	21.4	77.2	299.23	295.37
Severovýchod	22.9	87.15	2.2	10	25.6	79.3	258.91	240.85
Jihovýchod	27.2	89.56	1.7	10.2	29.3	79.5	252.36	257.32
Střední Morava	24	87.45	2.7	10.2	25.9	79	252.58	232.85
Moravskoslezsko	22.4	92.55	4	14.2	25.2	77.5	274.01	281.62
Hovedstaden	53.1	97.39	4.7	14.1	67.8	81.6	260.47	51.78
Sjalland	32.9	95.77	3.9	10.9	30	80.6	292.18	69.37
Syddanmark	34.7	96.34	4.5	11.8	40.5	81.3	281.76	61.81
Midtjylland	41.3	96.15	4.1	11.9	42.3	81.8	271.2	62.53
Nordjylland	34.8	95.45	4.8	11.1	36.6	80.7	277.8	59.72
Stuttgart	35.9		2.8	10.5	51.2	82	208.09	109.59
Karlsruhe	35.9		3.2	12.9	44.6	81.6	224.63	127.15
Freiburg	33.1		2.3	12	38.8	82	216.87	102.52
Tübingen	34.8		2.1	11.7	44.3	82.1	203.73	109.29
Oberbayern	42.3		2.2	10.2	60	82.3	211.18	100.05
Niederbayern	27.2			11.2	40.9	80.9	226.92	119.73
Oberpfalz	30.6			11	43.7	80.5	231.34	130.24
Oberfranken	27.5		3	10	38.8	80	233.48	156.86
Mittelfranken	33.5		3	14.4	45.4	80.8	232.04	129.92
Unterfranken	29.9		2.2	12.9	41.2	81.4	216.46	124.12
Schwaben	29.8		2.3	12.3	39.8	81.5	215.02	118.77
Berlin	48.3		4.8	14.9	43.4	80.9	246.9	123.62
Brandenburg	29.6		3.4	13.4	31.1	80.3	247.04	147.55
Bremen	30.8		5.5	20	51	79.2	253.14	124.33
Hamburg	37.9		4.1	18.8	69.1	80.8	253.58	97.08
Darmstadt	34.4		4	14.1	51.7	81.3	228.66	117.5
Gießen	31.1		2.7	17	34.7	80.3	241.06	143.62
Kassel	25.7		2.5	17.8	36.5	80.4	231.63	136.43
Mecklenburg-Vorpommern	25.4		3.8	17.3	29.4	79.6	271.67	165.91
Braunschweig	32.7		3.1	17.5	46.3	80	248.73	140.55
Hannover	30.3		3.1	17.4	38.8	80.1	243.8	131.38
Lüneburg	27.6		2.6	13.8	29.3	80.2	250.8	134.95
Weser-Ems	27.8		2.7	18.2	36.4	80.3	242.35	138.04
Düsseldorf	28.5		3.9	19.9	42.1	79.9	260.23	104.12
Köln	34.2		3.3	14.5	42.9	80.9	246.66	110.06
Münster	27.2		3.5	16.6	34.7	80.2	256.22	104.37
Detmold	26.5		2.7	13.6	38.9	80.6	239.12	104.28
Arnsberg	26.2		3.9	19.8	35.6	79.7	263.12	103.84
Koblenz	26		2.8	16.8	33.9	80.3	247.33	140.89
Trier	29.9			8.8	30	80.6	251.34	128.53
Rheinhessen-Pfalz	32.3		3.6	11.5	41.3	80.8	236.9	125.13
Saarland	26.5		3.7	16.1	35.1	79.2	257.06	146.81
Dresden	34.3		3.4	13.4	33	81.5	225.3	134.18
Chemnitz	25.1		2.4	15	29.6	80.3	236.38	175.5
Leipzig	35.8		3.5	17.1	34.6	80.6	242.55	165.37
Sachsen-Anhalt	25.2		4	19.8	30.9	78.8	271.33	168.21
Schleswig-Holstein	26.3		2.9	12.8	34.3	80.4	259.24	103.99
Thüringen	27.8		3	15	30.1	79.8	237.38	143.43
Eesti	42.1	90.13	5.6		30.1	78.1	270.12	162.51
Northern and Western	49.6	91.78	4	20.6	37.3	82.5	252.48	126.06
Southern	50.5	86.78	4.2	14.5	101.2	82	258.62	125.85
Eastern and Midland	57	94.54	4.7	10.1	87.6	83	253.16	101.98
Attiki	45.6		10	13.8	32	80.9	252.94	126.48
Voreio Aigaio	26.7		11.5	24.6	14.5	82.3	215.4	85.52
Notio Aigaio	28.6		10.7	15.8	23.9	81.7	218.21	97.98
Kriti	28.9		12.1	10.1	20	81.7	229.39	77.86
Anatoliki Makedonia, Thraki	27.6		14.7	26.1	16.8	79.9	241.25	128.01
Kentriki Makedonia	33.1		14.7	23.8	18.8	80.2	249.95	104.12
Dytiki Makedonia	27.6		17.7	25.4	21.4	81.4	234.83	94.76
Ipeiros	30.9		13.3	15.8	16.5	82.7	210.58	84.05
Thessalia	33.5		16.3	18.7	18.5	81.1	230.63	86.34
Ionia Nisia	18.5		12.9	22.6	20.3	80.5	236.17	92.27
Dytiki Elláda	25.4		12.6	26.7	17.3	80.3	242.28	90.43
Sterea Elláda	22.7		13.8	25.4	25.5	80.7	216.76	117.19
Peloponnisos	26.5		12.6	23.4	21	80.8	222.31	94.78
Galicia	42.2	89.36	11	18	27.9	83.4	222.84	51.94
Principado de Asturias	43.3	90.61	12.5	20.1	27.6	82.5	244.86	66.93
Cantabria	45.3	91.13	9.6	14.8	28.2	83.1	229.22	44.62
País Vasco	55	94.14	8.9	12.2	38.6	83.6	225.28	41.33
Comunidad Foral de Navarra	48.3	93.95	9.7	10.9	36.4	83.9	216.93	41.68
La Rioja	41.8	90.65	9.6	16.6	31.9	83.2	218.74	53.94
Aragón	42.5	92.96	9.6	15	33.4	83	221.98	49.55
Comunidad de Madrid	49.8	95.77	11.2	14.8	41.4	85.2	190.7	43.42
Castilla y León	39.8	91.22	9.9	17.8	29.1	83.8	215.93	49.6
Castilla-La Mancha	31.4	91.43	14.6	26.1	24.3	83.4	211.27	50.91
Extremadura	31.8	90.73	17.3	30	23	82.5	233.46	61.53
Cataluna	43.6	93.72	10	14.5	35	83.7	209.67	44.97
Comunitat Valenciana	37.2	93.97	13.3	22.3	26.3	82.6	220.97	61.36
Illes Balears	33.8	96.28	10.6	16.9	31.9	83.2	210.03	51.7
Andalucía	35	91.5	19.1	29.1	22.7	82	219.95	71.95
Región de Murcia	30.9	92.27	13.6	26.3	25	82.1	223.13	61.05
Ciudad de Ceuta	21.1	93.39	29.9	34.8	24.8	80.4	211.03	88.94
Ciudad de Melilla	34	98.99	25.9	34.5	22.3	81.7	216.61	84.84
Canarias	36.6	92	17.6	29.4	24	82.3	214.31	76.44
Ile de France	55	92.69	7.5	14.1	57.9	84.1	202.38	34.25
Centre — Val de Loire	34.9	85.09	6.4	11.9	28.5	81.9	238.22	45.21
Bourgogne	34.5	80.72	6.6	12.1	29.9	81.7	235.8	45.08
Franche-Comté	36.8	83.74	5.9	11.9	27	82.1	222.7	42.47
Basse-Normandie	33.8	85.59	6.2	11.2	27.6	81.3	242.05	47.36
Haute-Normandie	35.4	88.53	7.9	13.6	31	81	256.49	47.49
Nord-Pas de Calais	34.6	89.3	8.7	17.4	29.1	80.5	266.16	46.91
Picardie	31.8	88.4	9.1	14.4	26.7	80.9	241.32	46.07
Alsace	40.5	90.57	6.7	12.1	32.1	82.3	228.15	47.04
Champagne-Ardenne	28.9	85.93	8	14.9	31.6	81.4	236.48	43.04
Lorraine	30.3	85.61	6.9	13.7	25.9	81.2	245.69	43.03
Pays de la Loire	40	93.12	6.1	10	32.2	82.7	231.23	39.76
Bretagne	42.1	89.35	5.9	10.1	30.8	81.9	235.93	46.44
Aquitaine	41.2	90.42	6.9	12	31.1	82.6	227.67	38.1
Limousin	35.9	84.84	6.8	14.3	26.2	82	228.64	41.59
Poitou-Charentes	36.8	90.4	7.1	12	29	81.9	237.19	41.08
Languedoc-Roussillon	37.6	91.77	9	18.1	26.8	82.1	232.08	43.06
Midi-Pyrénées	44.3	90.11	6.2	14	31	83	214.04	39.5
Auvergne	33.8	87.6	7.1	12.7	28.8	82	239.99	44.44
Rhône-Alpes	46.8	91.32	6.6	11.7	35.2	83.7	210.53	35.55
Provence-Alpes-Côte d’Azur	41.9	92.51	6.7	15.6	36.7	82.8	217.41	36.64
Corse	32.2	95.49	6	15.8	26.8	82.9	212.32	45.99
Guadeloupe	24.2	82.35	18.6	31.3	23.3	80.2	194.14	26.15
Martinique	29.3	83.81	12.5	26	24.9	80	203.56	23.86
Guyane	22	84.68	13.1	42	14.3	78.6	179.45	27.06
La Réunion	24	82.85	18.1	34.5	22.6	80	195.58	59.34
Panonska Hrvatska	17.4		10.6	25.9	16.4	76.3
Jadranska Hrvatska	25.1	78.03	6.8	18.2	24.9	78.6	296.91	199.81
Grad Zagreb	44.5		5.3	9.5	47.4	79
Sjeverna Hrvatska	20.1		4	16	20.9	77
Piemonte	19.9	83.68	6.5	13.3	35.7	82.6	230.21	69.55
Valle d’Aosta/Vallée d’Aoste	19.6	83.54	5.3	5.6	45.7	82.4	223.26	70.85
Liguria	22.3	85.56	6.9	19.1	37.2	82.8	229	71.95
Lombardia	21.8	87.92	4.8	12.4	46	83.4	235.62	71.86
Abruzzo	21.6	81.64	9.4	29.6	28.3	82.6	203.86	94.41
Molise	20.2	80.54	10.5	30.5	25.8	82.2	203.09	97.4
Campania	16.9	76.53	17.1	37.1	22.2	81.1	242.8	116.35
Puglia	16.2	76.56	12.1	28.8	22.9	82.8	217.28	81.89
Basilicata	17.5	77.62	7.1	24.5	29.5	82.2	201.52	82.48
Calabria	16.6	69.78	14.6	34.5	20.3	81.8	205.48	86.89
Sicilia	15.2	77.03	16.6	36.8	21	81.5	225.31	81.71
Sardegna	17.9	79.74	11.5	30.8	25	82.1	240.66	58.75
Provincia Autonoma di Bolzano/Bozen	18.1	86.25	2.3	10.1	56.9	83.7	202.61	64.82
Provincia Autonoma di Trento	21.4	87.9	3.8	7.8	46.1	84.4	213.2	71.36
Veneto	19.7	86.89	4.2	13	38.7	83.5	213.91	70.45
Friuli-Venezia Giulia	21.3	87.89	5.3	12.8	37.6	83.1	229.93	79.57
Emilia-Romagna	22.8	86.81	5	7.3	41.6	83.4	220.34	66.05
Toscana	21.5	85.4	6	10.7	36.5	83.4	225.46	59.27
Umbria	22.5	85.84	7.1	8.6	29.5	83.5	212.05	77.51
Marche	22.6	84.8	6.2	11.6	32.2	83.4	212.67	82.42
Lazio	26.7	84.19	7.7	21.4	38.8	83.2	232.75	87.57
Kýpros	48	89.22	6.2		33.4	81.6	204.71	83.77
Latvija	39.5	90.26	6.8		25.7	74.5	290.95	342.38
Sostines regionas	62.1	89.79	4.5	15.4	47	76.5	258.63	393.41
Vidurio ir vakaru Lietuvos regionas	39.7	85.57	6.6	23.1	25.2	75.6	273.25	512.03
Luxembourg	52.3	95.23	4.6		90.9	83	208.63	56.45
Budapest	55.8	96.03	2.3	7.7	56.1	78.1	297.52	315.32
Pest	32.3	89.86	2.2	10.3	23.1	76.7	313.38	365.73
Közép-Dunántúl	22.6	88.12	1.7	7.5	25	75.8	324.78	328.74
Nyugat-Dunántúl	22.8	86.5	2.4	8.7	24.1	76.9	312.87	313.6
Dél-Dunántúl	22	88.27	4.6	18.5	18.5	75.8	342.75	326.27
Észak-Magyarország	20	83.68	6.2	15.4	17.6	74.1	331.64	415.63
Észak-Alföld	20.8	83.86	6.2	16	17.7	75	331.96	395.55
Dél-Alföld	22.8	85.51	3.9	15.2	19.6	75.5	312.12	374.19
Malta	31.8	91.03	3.5		36.8	82.4	204.78	152.62
Groningen	42.4	94.63	4.6	20.4	46.9	80.9	287.2	58.72
Friesland (NL)	34.1	93.38	3.8	16.2	33.1	81.6	263.65	51.71
Drenthe	36.6	95.62	2.9	11.6	31.5	80.8	274.36	55.61
Overijssel	40.9	93.45	3.3	13.3	38.6	81.4	270.78	50.25
Gelderland	42.4	94.87	3.5	13.6	38.4	81.6	261.6	49.67
Flevoland	35.9	96.03	3.3	11.2	33.6	81.7	258.83	54.71
Utrecht (NUTS 2021)	56.1	94.52	3.3	12.1	56.4	82.1	250.24	47.98
Noord-Holland	51.6	95.07	3.6	15.7	59.4	81.8	258.82	46.87
Zuid-Holland (NUTS 2021)	45.7	92.83	3.9	16.7	44.9	81.7	258.56	46.65
Zeeland	32.1	96.84	2.6	13.2	39.2	82	244.51	46.84
Noord-Brabant	43	95.24	3	12.1	46.9	81.8	259.43	47.47
Limburg (NL)	37.8	94.43	3.6	14.5	41.2	81.7	262.07	52.76
Burgenland	31.4	85.01	4.3		31	81.4	227.8	181.16
Niederösterreich	34.1	89.48	3.9		37.3	81.1	239.89	158.04
Wien	45.6	94.46	9.2		50.4	80.3	244.32	159.05
Kärnten	33.3	88.44	4.5		38.9	81.4	216.91	135.77
Steiermark	32.2	89.57	3.7		39.7	81.5	229.82	135.05
Oberösterreich	32.4	87.48	2.9		45.1	81.8	218.35	131.78
Salzburg	33.2	91.38	3		52.5	82.3	207.31	113.53
Tirol	31.9	91.91	3.2		45.6	82.5	212.14	141.24
Vorarlberg	29.9	91.73	3.2		52	82.2	207.98	132.51
Małopolskie	36.2		2.4	13.6	25	78.5	268.53	194.62
Śląskie	33		2.2	7.8	29.6	76.6	282.52	212.93
Wielkopolskie	28.9		2	14.4	29.8	77.3	301.05	104.66
Zachodniopomorskie	33		2.3	13.5	23.1	76.7	285.99	107.89
Lubuskie	28.8			13.3	23	76.5	282.58	140.97
Dolnośląskie	36.1		3.5	9	31.6	76.7	290.67	187.94
Opolskie	28		2.7	12.1	22.4	77.5	263.19	259.98
Kujawsko-pomorskie	28.2		3.9	17.7	23.1	76.8	295.28	188.02
Warmińsko-mazurskie	28		3.4	20.6	19.6	76.4	283.91	106.07
Pomorskie	38.6		1.9	13.7	28.2	77.4	283.84	341.11
Łódzkie	30.4		3.5	14.1	26.5	76.1	269.9	104.7
Świętokrzyskie	30.9		3.8	14.8	19.6	77	254.98	153.36
Lubelskie	29.8		4.8	22.6	19.2	77.3	242.82	263.58
Podkarpackie	30.6		4.7	17.4	19.1	78.5	234.19	139.42
Podlaskie	34.7		2.5	23.4	20.8	77.9	259.08	263.28
Warszawski stołeczny	57.7		2	6.7	57.2	78.8	258.77	93.62
Mazowiecki regionalny	29.7		3.7	16.4	25.9	76.3	273.05	106.53
Norte	25.8	79.19	5.9	20	23.9	82.5	227.05	45.26
Algarve	25.3	85.62	5.9	22.1	31.7	80.8	249.57	76.75
Centro (PT) (NUTS 2021)	28.4	81.92	5	15.5	23.9	82	231.04	45.68
Área Metropolitana de Lisboa (NUTS 2021)	39	89.59	7.5	10.4	36.1	81.7	243.55	73.84
Alentejo (NUTS 2021)	22.8	80.69	4.9	14.9	25.8	80.3	241.76	67.47
Regiao Autónoma dos Açores	16.6	84.98	6.1	25.1	25	78	328.8	89.14
Regiao Autónoma da Madeira	22.2	85.31	6.8	25.9	28.1	79.3	273.8	77.24
Nord-Vest	18.2	87.42	3.1	14.4	24.7	75.3	261.39	451.52
Centru	18.9	85.68	5.4	23.8	25.2	75.5	261.11	374.49
Nord-Est	14	81.64	6.6	26.2	16.3	74.6	261.97	263.67
Sud-Est	14	81.54	7.3	28.4	21.4	74.4	273.36	259.75
Sud-Muntenia	13.7	79.99	7.9	21.5	20.2	74.6	238.4	287.45
Bucureşti-Ilfov	42.2	90.16	2.7	3.9	62.9	76.6	277.68	309.58
Sud-Vest Oltenia	17.6	82.52	8.8	34.7	20.3	75.5	209.47	251.25
Vest	18.3	83.68	3.7	17.9	27.7	75	265.85	311.8
Vzhodna Slovenija	35.7	85.44	4.2	13.2	25.8	80.6	286.92	95.3
Zahodna Slovenija	45.1	90.27	3.8	10.9	38.6	82.2	282.78	75.46
Bratislavský kraj	47	92.99	2.3	7.7	51.9	79.1	280.12	320.53
Západné Slovensko	24.8	86.9	4	9.5	23.1	77.1	295.51	371.35
Stredné Slovensko	26.6	86.23	6.6	13.5	21.3	76.7	284.76	421.43
Východné Slovensko	28.2	87.36	10.2	21.4	18.4	76.4	287.47	335.17
Länsi-Suomi	40.7	93.88	6.2		34.7	81.2	209.71	139.22
Helsinki-Uusimaa	50.5	97.12	6.7	9.2	49.5	81.7	213.21	121.84
Etelä-Suomi	37.3	94.36	7.5	14	34.3	81.2	217.73	139.01
Pohjois- ja Itä-Suomi	38.2	93.07	6.7	14.3	33.5	80.6	207.08	169.87
Aland	36.1				40.1	83.1	241.97	122.98
Stockholm	57.4	97.46	7	12.7	56.7	84	201.13	64.25
Östra Mellansverige	45.4	94.96	9.4	17.1	36.5	82.9	220.26	98.29
Smaland med öarna	40.3	97.91	6.1	16.2	36.4	83.5	206.37	106.7
Sydsverige	49.2	97.4	9.2	19.3	35.9	82.7	220.38	90.48
Västsverige	48.8	95.86	6.3	15.5	40.9	83.2	213.13	94.46
Norra Mellansverige	38.3	92.74	7.6	18.2	35	82.7	211.86	97.33
Mellersta Norrland	42.9	86.41	6.4	17.2	38.5	82.2	225.06	103.69
Övre Norrland	43.8	93	5.1	15.3	45.5	82.3	205.36	117.43
Innlandet	39.2	99.47		12	34.4	81.6	226.41	78.18
Trondelag	47.3	97.25	2.5	12.7	39.5	82.6	219.16	69.63
Nord-Norge	42.9	99.03	2.2	13.2	38.7	81.9	228.99	77.72
Oslo og Viken	51.9		3.8	11.8	48.4	82.8
Agder og Sor-Ostlandet	42.3		3.7	14.1	35	82.2
Vestlandet	48.6		2.9	11.3	42.4	82.9
Région lémanique	43.5		6.6	15.2		84	192.94	50.28
Espace Mittelland	40.8		3.7	18.2		83.2	202.12	81.49
Nordwestschweiz	44.8		4.1	18.3		83.9	195.55	75.07
Zürich	55.2		3.7	11.5		83.9	193.42	79.17
Ostschweiz	39.2		3	17.2		83.2	198.22	91.86
Zentralschweiz	44.1		2.3	11.1		83.8	190.5	89.46
Ticino	39.5		6.1	23.4		84.6	206.02	69.62
Beogradski region	42.7	94.05	7.7		24.6	76.3	318.18	114.79
Region Vojvodine	21.4	90.25	8		15.7	74.5	312.43	140.54
Region Sumadije i Zapadne Srbije	18.8	81.64	11		10.5	75.5	249.97	138.36
Region Juzne i Istocne Srbije	21	70.57	11.9		11.1	74.7	255.95	135.29
Source of data – Eurostat (access 22/01/2025):
EDU: https://ec.europa.eu/eurostat/databrowser/view/tgs00109/default/table?lang=en&category=t_reg.t_reg_educ
INT: https://ec.europa.eu/eurostat/databrowser/view/tgs00050/default/table?lang=en&category=t_reg.t_reg_isoc
UNEMP: https://ec.europa.eu/eurostat/databrowser/view/tgs00010/default/table?lang=en&category=t_reg.t_reg_lmk
POVERT: https://ec.europa.eu/eurostat/databrowser/view/tgs00103/default/table?lang=en&category=t_reg.t_reg_ilc
REG-GDP: https://ec.europa.eu/eurostat/databrowser/view/tgs00005/default/table?lang=en&category=t_reg.t_reg_eco
LIFE-EXP: https://ec.europa.eu/eurostat/databrowser/view/tgs00101/default/table?lang=en&category=t_reg.t_reg_dem
CANCER: https://ec.europa.eu/eurostat/databrowser/view/tgs00058/default/table?lang=en&category=t_reg.t_reg_hlth
IH-DIS: https://ec.europa.eu/eurostat/databrowser/view/tgs00059/default/table?lang=en&category=t_reg.t_reg_hlth
